# Supplementary material for: Detecting monogenic obesity: a systematic exome-wide workup of over 500 individuals
Source: Int J Obes (Lond). 2025 Jun 16;49(7):1400–11. doi: 10.1038/s41366-025-01819-0 (PMC12283394; doi:10.1038/s41366-025-01819-0)
Supplement: Supplementary file 2 — Supp. Table 1 - TruSight One Gene List [file 41366_2025_1819_MOESM2_ESM.xlsx]

## Sheet: Tabelle1
A2M
A4GALT
A4GNT
AAAS
AADAC
AADACL2
AANAT
AARS
AARS2
AASS
ABAT
ABCA1
ABCA10
ABCA12
ABCA13
ABCA2
ABCA3
ABCA4
ABCA7
ABCB1
ABCB11
ABCB4
ABCB6
ABCB7
ABCC1
ABCC11
ABCC2
ABCC3
ABCC4
ABCC6
ABCC8
ABCC9
ABCD1
ABCD3
ABCD4
ABCG1
ABCG2
ABCG5
ABCG8
ABHD12
ABHD5
ABI3BP
ABO
ACACA
ACACB
ACAD8
ACAD9
ACADL
ACADM
ACADS
ACADSB
ACADVL
ACAN
ACAT1
ACAT2
ACBD5
ACBD6
ACCS
ACE
ACHE
ACLY
ACO2
ACOX1
ACP5
ACSF3
ACSL4
ACSL5
ACSM2B
ACSM3
ACTA1
ACTA2
ACTB
ACTC1
ACTG1
ACTN2
ACTN3
ACTN4
ACVR1
ACVR1B
ACVR1C
ACVR2B
ACVRL1
ACY1
ADA
ADAM10
ADAM12
ADAM17
ADAM19
ADAM33
ADAM7
ADAM9
ADAMTS10
ADAMTS13
ADAMTS16
ADAMTS17
ADAMTS18
ADAMTS2
ADAMTSL2
ADAMTSL3
ADAMTSL4
ADAR
ADARB1
ADC
ADCK3
ADCY10
ADCY3
ADCY5
ADCY6
ADCY9
ADCYAP1
ADD1
ADH1B
ADH1C
ADH4
ADH5
ADH7
ADIPOQ
ADIPOR1
ADK
ADM
ADNP
ADORA1
ADORA2A
ADORA3
ADRA1A
ADRA2A
ADRA2B
ADRA2C
ADRB1
ADRB2
ADRB3
ADRBK2
ADSL
ADTRP
AFF2
AFF3
AFG3L2
AFP
AGA
AGBL4
AGER
AGGF1
AGK
AGL
AGMO
AGO1
AGO2
AGPAT2
AGPS
AGRN
AGRP
AGT
AGTR1
AGTR2
AGXT
AGXT2
AHCY
AHI1
AHR
AHRR
AHSG
AHSP
AICDA
AIF1
AIFM1
AIMP1
AIP
AIPL1
AIRE
AK1
AK2
AKAP10
AKAP13
AKAP2
AKAP9
AKR1B1
AKR1C2
AKR1C3
AKR1C4
AKR1D1
AKR7A2
AKR7A3
AKT1
AKT2
AKT3
ALAD
ALAS2
ALB
ALCAM
ALDH16A1
ALDH18A1
ALDH1A1
ALDH1A2
ALDH2
ALDH3A2
ALDH4A1
ALDH5A1
ALDH6A1
ALDH7A1
ALDOA
ALDOB
ALG1
ALG10B
ALG11
ALG12
ALG13
ALG2
ALG3
ALG6
ALG8
ALG9
ALK
ALMS1
ALOX12
ALOX12B
ALOX15
ALOX5
ALOX5AP
ALOXE3
ALPL
ALS2
ALS2CL
ALX1
ALX3
ALX4
AMACR
AMELX
AMELY
AMER1
AMH
AMHR2
AMN
AMPD1
AMPD3
AMT
ANAPC1
ANG
ANGPT1
ANGPTL3
ANGPTL4
ANGPTL5
ANK1
ANK2
ANK3
ANKH
ANKK1
ANKRD1
ANKRD11
ANKRD26
ANKS1A
ANKS1B
ANO10
ANO5
ANO6
ANO7
ANTXR1
ANTXR2
ANXA11
ANXA5
AOAH
AOC1
AP1S1
AP1S2
AP3B1
AP3B2
AP4B1
AP4E1
AP4M1
AP4S1
AP5Z1
APAF1
APBA2
APBB1
APBB3
APC
APCDD1
APEX1
APH1A
APH1B
APLNR
APOA1
APOA2
APOA4
APOA5
APOB
APOBEC3B
APOBEC3G
APOBEC3H
APOC1
APOC2
APOC3
APOC4
APOD
APOE
APOH
APOL1
APOL3
APOM
APP
APRT
APTX
AQP1
AQP2
AQP3
AQP4
AQP5
AQP7
AR
AREL1
ARF4
ARFGEF2
ARG1
ARHGAP24
ARHGAP31
ARHGAP6
ARHGAP9
ARHGEF10
ARHGEF11
ARHGEF12
ARHGEF6
ARHGEF7
ARHGEF9
ARID1A
ARID1B
ARL11
ARL13B
ARL14EP
ARL6
ARL6IP5
ARMS2
ARPC3
ARSA
ARSB
ARSE
ARSF
ART4
ARVCF
ARX
AS3MT
ASAH1
ASAH2
ASB10
ASCC1
ASCC3
ASCL1
ASIC3
ASIP
ASL
ASMT
ASMTL
ASNS
ASPA
ASPM
ASPN
ASPRV1
ASS1
ASTN2
ASXL1
ATCAY
ATF1
ATF3
ATF5
ATF6
ATG16L1
ATG7
ATIC
ATL1
ATM
ATN1
ATOH7
ATP10A
ATP10D
ATP13A2
ATP13A4
ATP1A2
ATP1A3
ATP1B1
ATP2A1
ATP2A2
ATP2A3
ATP2B2
ATP2B4
ATP2C1
ATP5E
ATP5SL
ATP6AP2
ATP6V0A1
ATP6V0A2
ATP6V0A4
ATP6V1B1
ATP7A
ATP7B
ATP8A2
ATP8B1
ATPAF2
ATR
ATRNL1
ATRX
ATXN1
ATXN10
ATXN2
ATXN3
ATXN3L
ATXN7
ATXN8OS
AUH
AURKA
AURKC
AUTS2
AVP
AVPR1A
AVPR1B
AVPR2
AXIN1
AXIN2
AXL
B2M
B3GALNT1
B3GALT6
B3GALTL
B3GAT3
B3GNT1
B3GNT3
B4GALT1
B4GALT7
B9D1
B9D2
BAALC
BAAT
BACE1
BAG3
BAG6
BANF1
BANK1
BAP1
BARD1
BAX
BBS1
BBS10
BBS12
BBS2
BBS4
BBS5
BBS7
BBS9
BCAM
BCAP31
BCAT1
BCAT2
BCHE
BCKDHA
BCKDHB
BCL10
BCL11A
BCL2
BCL2A1
BCL2L11
BCL2L2
BCL9
BCMO1
BCOR
BCORL1
BCR
BCS1L
BDKRB2
BDNF
BEAN1
BEST1
BEX4
BFSP1
BFSP2
BHLHA9
BHLHE41
BHMT
BICC1
BICD1
BIN1
BIRC5
BLK
BLM
BLMH
BLNK
BLOC1S3
BLOC1S6
BLVRA
BMI1
BMP1
BMP10
BMP15
BMP2
BMP2K
BMP4
BMP5
BMP7
BMPER
BMPR1A
BMPR1B
BMPR2
BNC2
BOLA3
BPGM
BPI
BPIFA1
BPY2
BRAF
BRAP
BRAT1
BRCA1
BRCA2
BRCC3
BRD1
BRIP1
BRSK2
BRWD1
BRWD3
BSCL2
BSG
BSND
BST1
BTAF1
BTBD9
BTC
BTD
BTK
BTLA
BTN1A1
BTN2A1
BTNL2
BTRC
BUB1B
C10orf11
C10orf137
C10orf2
C12orf10
C12orf57
C12orf65
C19orf12
C1GALT1
C1QA
C1QB
C1QC
C1QTNF5
C1R
C1S
C2
C2orf71
C3
C3AR1
C4A
C4B
C4BPA
C5
C5AR2
C5orf42
C6
C6orf15
C7
C7orf10
C8A
C8B
C8orf37
C9
C9orf72
CA1
CA12
CA2
CA4
CA6
CA8
CABIN1
CABP4
CACNA1A
CACNA1C
CACNA1D
CACNA1E
CACNA1F
CACNA1G
CACNA1H
CACNA1S
CACNA2D1
CACNA2D3
CACNA2D4
CACNB2
CACNB4
CACNG2
CADM1
CALCA
CALCR
CALHM1
CALM1
CALM3
CALR
CALR3
CAMK4
CAMKK1
CAMKK2
CAMP
CAMTA1
CANT1
CAPN10
CAPN13
CAPN3
CARD14
CARD8
CARD9
CARTPT
CASC16
CASC5
CASK
CASP1
CASP10
CASP12
CASP2
CASP3
CASP5
CASP8
CASP9
CASQ2
CASR
CAST
CAT
CATSPER1
CATSPER2
CATSPER3
CATSPER4
CAV1
CAV3
CBFB
CBL
CBLB
CBR1
CBR3
CBS
CBX2
CBX4
CC2D1A
CC2D2A
CCBE1
CCDC103
CCDC14
CCDC170
CCDC22
CCDC28B
CCDC39
CCDC40
CCDC50
CCDC8
CCDC88C
CCHCR1
CCK
CCKAR
CCKBR
CCL11
CCL13
CCL17
CCL2
CCL22
CCL26
CCL3L1
CCL4L1
CCL5
CCL7
CCM2
CCNA2
CCND1
CCR1
CCR2
CCR3
CCR5
CCR6
CCR7
CCRL2
CCT5
CD109
CD14
CD151
CD177
CD19
CD1A
CD1E
CD207
CD209
CD22
CD226
CD24
CD244
CD247
CD27
CD2AP
CD320
CD36
CD38
CD3D
CD3E
CD3EAP
CD3G
CD4
CD40
CD40LG
CD44
CD46
CD5
CD55
CD58
CD59
CD72
CD79A
CD79B
CD81
CD86
CD8A
CD96
CDA
CDAN1
CDC42BPB
CDC6
CDC73
CDH1
CDH12
CDH13
CDH15
CDH23
CDH3
CDH5
CDH8
CDHR1
CDK11A
CDK4
CDK5R1
CDK5RAP2
CDK5RAP3
CDK7
CDKL3
CDKL5
CDKN1A
CDKN1B
CDKN1C
CDKN2A
CDKN2B
CDKN2B-AS1
CDKN2C
CDON
CDSN
CDT1
CDY1
CDY2A
CEACAM16
CEBPA
CEBPE
CEL
CELSR1
CENPJ
CEP135
CEP152
CEP290
CEP41
CEP57
CEP63
CEP68
CEP85L
CER1
CERKL
CERS6
CES1
CES2
CETP
CFB
CFC1
CFD
CFH
CFHR1
CFHR2
CFHR3
CFHR4
CFHR5
CFI
CFL2
CFLAR
CFP
CFTR
CGA
CGB
CHAT
CHD1L
CHD2
CHD3
CHD6
CHD7
CHD8
CHDH
CHEK2
CHFR
CHGA
CHGB
CHI3L1
CHI3L2
CHIA
CHIT1
CHKB
CHL1
CHM
CHMP2B
CHMP4B
CHN1
CHRDL1
CHRFAM7A
CHRM1
CHRM2
CHRM3
CHRNA1
CHRNA2
CHRNA3
CHRNA4
CHRNA5
CHRNA7
CHRNA9
CHRNB1
CHRNB2
CHRNB4
CHRND
CHRNE
CHRNG
CHST14
CHST3
CHST6
CHST8
CHSY1
CHUK
CIB2
CIC
CIDEA
CIDEC
CIITA
CILP
CIRH1A
CISD2
CISH
CITED2
CKM
CLCA1
CLCA2
CLCF1
CLCN1
CLCN2
CLCN5
CLCN7
CLCNKA
CLCNKB
CLDN1
CLDN14
CLDN16
CLDN19
CLEC11A
CLEC2D
CLEC4M
CLEC7A
CLIC2
CLK2
CLMP
CLN3
CLN5
CLN6
CLN8
CLNK
CLOCK
CLPS
CLPTM1
CLRN1
CLSTN2
CLTCL1
CLU
CLUL1
CLYBL
CMA1
CMPK1
CNBP
CNDP1
CNGA1
CNGA3
CNGB1
CNGB3
CNKSR1
CNKSR2
CNNM2
CNNM4
CNOT3
CNOT4
CNPY3
CNR1
CNR2
CNTF
CNTN1
CNTN4
CNTNAP2
CNTNAP4
CNTNAP5
COA5
COCH
COG1
COG4
COG5
COG6
COG7
COG8
COL10A1
COL11A1
COL11A2
COL12A1
COL17A1
COL18A1
COL1A1
COL1A2
COL25A1
COL2A1
COL3A1
COL4A1
COL4A2
COL4A3
COL4A4
COL4A5
COL4A6
COL5A1
COL5A2
COL6A1
COL6A2
COL6A3
COL6A4P2
COL6A5
COL7A1
COL8A2
COL9A1
COL9A2
COL9A3
COLEC11
COLQ
COMMD1
COMP
COMT
COQ2
COQ4
COQ5
COQ6
COQ9
CORIN
CORO1A
COX10
COX14
COX15
COX4I1
COX4I2
COX6B1
COX7A1
COX7A2
CP
CPA4
CPA6
CPB2
CPE
CPLX2
CPN1
CPOX
CPS1
CPT1A
CPT1B
CPT2
CPZ
CR1
CR2
CRADD
CRB1
CRBN
CREB1
CREB3L3
CREBBP
CRELD1
CRH
CRHR1
CRISP2
CRK
CRKL
CRLF1
CRP
CRTAP
CRX
CRYAA
CRYAB
CRYBA1
CRYBA4
CRYBB1
CRYBB2
CRYBB3
CRYGB
CRYGC
CRYGD
CRYGEP
CRYGS
CRYM
CSAG1
CSDE1
CSF1
CSF1R
CSF2
CSF2RA
CSF2RB
CSF3R
CSGALNACT1
CSH1
CSMD1
CSMD3
CSNK1A1L
CSNK1D
CSNK1E
CSNK2A2
CSNK2A3
CSRP3
CST3
CSTA
CSTB
CSTF2T
CTC1
CTDP1
CTF1
CTGF
CTH
CTHRC1
CTLA4
CTNNA3
CTNNB1
CTNND1
CTNS
CTRC
CTSA
CTSB
CTSC
CTSD
CTSG
CTSK
CTSZ
CTTNBP2
CUBN
CUL3
CUL4B
CUL5
CUL7
CX3CR1
CXCL10
CXCL11
CXCL12
CXCL16
CXCL5
CXCR1
CXCR3
CXCR4
CYB5A
CYB5R3
CYBA
CYBB
CYBRD1
CYCS
CYLD
CYP11A1
CYP11B1
CYP11B2
CYP17A1
CYP19A1
CYP1A1
CYP1A2
CYP1B1
CYP21A2
CYP24A1
CYP26A1
CYP26B1
CYP27A1
CYP27B1
CYP2A13
CYP2A6
CYP2B6
CYP2C18
CYP2C19
CYP2C8
CYP2C9
CYP2D6
CYP2D7P1
CYP2E1
CYP2F1
CYP2G1P
CYP2J2
CYP2R1
CYP2W1
CYP3A4
CYP3A43
CYP3A5
CYP3A5P1
CYP3A7
CYP46A1
CYP4A11
CYP4A22
CYP4B1
CYP4F12
CYP4F2
CYP4F22
CYP4F3
CYP4V2
CYP7A1
CYP7B1
CYSLTR1
CYSLTR2
D2HGDH
DAG1
DAO
DAOA
DAPK1
DARC
DARS2
DAZ1
DAZ2
DAZ3
DAZL
DBH
DBI
DBT
DCAF13
DCAF17
DCC
DCDC2
DCK
DCLK1
DCLRE1C
DCN
DCP1B
DCTD
DCTN1
DCX
DCXR
DDAH1
DDAH2
DDB2
DDC
DDOST
DDR1
DDR2
DDX11
DDX20
DDX25
DDX39B
DDX3Y
DDX5
DDX53
DDX58
DEAF1
DEC1
DECR1
DEFB1
DEFB126
DEFB4A
DES
DFNA5
DFNB31
DFNB59
DGAT1
DGCR14
DGCR2
DGCR5
DGCR6
DGCR8
DGKD
DGUOK
DHCR24
DHCR7
DHDDS
DHFR
DHH
DHODH
DHRS4L1
DHX16
DHX36
DHX37
DIABLO
DIAPH1
DIAPH2
DIAPH3
DICER1
DIO1
DIO2
DIP2A
DIP2B
DIP2C
DIRC2
DIS3L2
DISC1
DISP1
DKC1
DKK2
DKK3
DLAT
DLD
DLG3
DLG5
DLGAP2
DLGAP3
DLL1
DLL3
DLX3
DLX5
DLX6
DMBT1
DMC1
DMD
DMGDH
DMP1
DMPK
DMRT1
DMXL1
DNAAF1
DNAAF2
DNAAF3
DNAH11
DNAH5
DNAH9
DNAI1
DNAI2
DNAJA4
DNAJB2
DNAJB6
DNAJC19
DNAJC5
DNAJC6
DNAL1
DNASE1
DNASE1L3
DNASE2
DND1
DNM1
DNM1L
DNM2
DNMT1
DNMT3A
DNMT3B
DNMT3L
DOC2A
DOCK3
DOCK4
DOCK6
DOCK8
DOCK9
DOK7
DOLK
DPAGT1
DPM1
DPM3
DPP10
DPP6
DPY19L2
DPYD
DPYS
DPYSL2
DRD1
DRD2
DRD3
DRD4
DRD5
DROSHA
DRP2
DSC2
DSC3
DSCAM
DSCR8
DSG1
DSG2
DSG4
DSP
DSPP
DST
DTNA
DTNBP1
DUOX2
DUOXA2
DUSP23
DUX4
DXO
DYM
DYNC1H1
DYNC2H1
DYRK1A
DYSF
DYX1C1
DYX1C1-CCPG1
EARS2
EBAG9
EBP
ECE1
ECI1
ECM1
ECM2
ECSIT
EDA
EDA2R
EDAR
EDARADD
EDN1
EDN2
EDN3
EDNRA
EDNRB
EEF1B2
EEF2K
EFCAB5
EFEMP1
EFEMP2
EFHC1
EFHC2
EFNB1
EFR3A
EFTUD2
EGF
EGFR
EGLN1
EGR2
EGR3
EHD2
EHMT1
EHMT2
EIF2AK3
EIF2B1
EIF2B2
EIF2B3
EIF2B4
EIF2B5
EIF3H
EIF4E
EIF4G1
ELAC2
ELANE
ELAVL2
ELF4
ELK1
ELN
ELOVL4
ELP2
ELP4
EMC4
EMD
EME1
EMG1
EMX2
EN2
ENAM
ENG
ENO1
ENO3
ENPP1
ENSA
ENTPD1
EOMES
EP300
EPAS1
EPB41
EPB41L1
EPB42
EPC2
EPCAM
EPHA2
EPHA3
EPHA5
EPHA7
EPHB2
EPHB6
EPHX1
EPHX2
EPM2A
EPO
EPOR
EPX
ERAP1
ERAP2
ERBB2
ERBB3
ERBB4
ERCC1
ERCC2
ERCC3
ERCC4
ERCC5
ERCC6
ERCC8
ERLIN2
ERMAP
ESAM
ESCO2
ESPN
ESR1
ESR2
ESRRB
ESRRG
ETFA
ETFB
ETFDH
ETHE1
ETNPPL
ETS1
EVC
EVC2
EVI5
EXO1
EXO5
EXOC4
EXOSC3
EXT1
EXT2
EXTL3
EYA1
EYA4
EYS
EZH2
F10
F11
F12
F13A1
F13B
F2
F2R
F2RL1
F3
F5
F7
F8
F9
FA2H
FAAH
FAAH2
FABP1
FABP2
FABP3
FABP4
FABP6
FABP7
FADD
FADS2
FAH
FAM120A
FAM126A
FAM134B
FAM161A
FAM205A
FAM20A
FAM20C
FAM58A
FAM83H
FAM8A1
FAM91A1
FANCA
FANCB
FANCC
FANCD2
FANCE
FANCF
FANCG
FANCI
FANCL
FANCM
FARS2
FAS
FASLG
FASN
FASTKD2
FBLIM1
FBLN1
FBLN5
FBN1
FBN2
FBN3
FBP1
FBXL6
FBXO10
FBXO18
FBXO7
FBXW11
FBXW4
FBXW7
FCAR
FCER1A
FCER2
FCGR1A
FCGR2A
FCGR2B
FCGR3A
FCGR3B
FCGRT
FCN2
FCN3
FCRL3
FDFT1
FECH
FEM1A
FEN1
FERMT1
FERMT3
FEV
FEZF2
FFAR1
FFAR4
FGA
FGB
FGD1
FGD3
FGD4
FGF1
FGF10
FGF14
FGF2
FGF20
FGF23
FGF3
FGF8
FGF9
FGFBP1
FGFR1
FGFR2
FGFR3
FGFR4
FGFRL1
FGG
FH
FHL1
FHL2
FIG4
FIGLA
FIP1L1
FKBP10
FKBP14
FKBP5
FKBP6
FKBPL
FKRP
FKTN
FLCN
FLG
FLNA
FLNB
FLNC
FLT1
FLT3
FLT4
FLVCR1
FLVCR2
FMN1
FMN2
FMO1
FMO2
FMO3
FMO4
FMO5
FMO6P
FMR1
FN1
FN3K
FOLH1
FOLR1
FOXA1
FOXA2
FOXA3
FOXC1
FOXC2
FOXD3
FOXE1
FOXE3
FOXF1
FOXF2
FOXG1
FOXH1
FOXI1
FOXL2
FOXN1
FOXP1
FOXP2
FOXP3
FOXRED1
FPGS
FPR1
FPR2
FRA10AC1
FRAS1
FREM1
FREM2
FREM3
FRG1
FRK
FRMD6
FRMD7
FRMPD4
FRY
FRZB
FSCB
FSCN2
FSHB
FSHR
FTCD
FTH1
FTHL17
FTL
FTO
FTSJ1
FUCA1
FURIN
FUS
FUT1
FUT2
FUT3
FUT6
FUT7
FUT8
FUZ
FXN
FXYD2
FXYD6
FYCO1
FZD1
FZD3
FZD4
FZD6
FZD9
G6PC
G6PC2
G6PC3
G6PD
GAA
GAB2
GABBR1
GABRA1
GABRA5
GABRA6
GABRB3
GABRD
GABRG1
GABRG2
GABRG3
GABRR2
GAD1
GAD2
GADD45B
GAK
GAL3ST3
GALC
GALE
GALK1
GALNS
GALNT12
GALNT18
GALNT2
GALNT3
GALNT9
GALNTL5
GALP
GALT
GAMT
GAN
GAP43
GARS
GAS1
GAS2L2
GAS6
GATA1
GATA2
GATA3
GATA4
GATA6
GATAD1
GATM
GBA
GBA3
GBE1
GBGT1
GC
GCDH
GCGR
GCH1
GCK
GCKR
GCLC
GCLM
GCM2
GCNT2
GCSH
GDAP1
GDF1
GDF15
GDF3
GDF5
GDF6
GDF9
GDI1
GDNF
GEMIN2
GEMIN4
GFAP
GFER
GFI1
GFI1B
GFM1
GFPT1
GFPT2
GFRA1
GGCX
GGH
GGT5
GH1
GH2
GHR
GHRH
GHRHR
GHRL
GHSR
GIF
GIGYF2
GIMAP8
GIP
GIPC3
GIPR
GIT1
GJA1
GJA3
GJA4
GJA5
GJA8
GJB1
GJB2
GJB3
GJB4
GJB6
GJC2
GJC3
GJD2
GK
GLA
GLB1
GLCCI1
GLDC
GLE1
GLI1
GLI2
GLI3
GLIS2
GLIS3
GLMN
GLO1
GLP1R
GLRA1
GLRB
GLRX5
GLS
GLTSCR1
GLUD1
GLUD2
GLUL
GLYCTK
GM2A
GMIP
GNA14
GNAI2
GNAQ
GNAS
GNAS-AS1
GNAT1
GNAT2
GNB1L
GNB3
GNB5
GNE
GNMT
GNPAT
GNPTAB
GNPTG
GNRH1
GNRHR
GNS
GOLGA3
GOLGA5
GON4L
GORAB
GOSR2
GOT1
GP1BA
GP1BB
GP2
GP6
GP9
GPAM
GPANK1
GPATCH8
GPBAR1
GPC3
GPC4
GPC6
GPD1
GPD1L
GPD2
GPHN
GPI
GPIHBP1
GPR1
GPR12
GPR139
GPR143
GPR179
GPR33
GPR55
GPR56
GPR68
GPR98
GPS1
GPSM2
GPT
GPX1
GPX4
GRB10
GREM1
GRHL2
GRHPR
GRIA3
GRID1
GRIK1
GRIK2
GRIK3
GRIK4
GRIN1
GRIN2A
GRIN2B
GRIN3A
GRIP1
GRK1
GRK4
GRK5
GRM1
GRM3
GRM5
GRM6
GRM7
GRM8
GRN
GRPR
GRXCR1
GSC
GSDMA
GSDMB
GSE1
GSK3B
GSN
GSPT1
GSPT2
GSR
GSS
GSTA1
GSTA2
GSTA3
GSTK1
GSTM1
GSTM3
GSTM4
GSTO1
GSTO2
GSTP1
GSTT1
GSTT2
GSTT2B
GSTZ1
GTDC2
GTF2E1
GTF2H1
GTF2H5
GTF2IRD1
GTF2IRD2
GUCA1A
GUCA1B
GUCY2C
GUCY2D
GUSB
GYG1
GYLTL1B
GYPA
GYPB
GYPC
GYPE
GYS1
GYS2
GZMB
H19
H2BFWT
H6PD
HABP2
HACE1
HADH
HADHA
HADHB
HAL
HAMP
HAND1
HAND2
HARS
HARS2
HAS1
HAVCR1
HAX1
HBA1
HBA2
HBB
HBD
HBE1
HBEGF
HBG1
HBG2
HBM
HBS1L
HBZ
HCCS
HCK
HCLS1
HCN1
HCN2
HCN4
HCP5
HCRT
HCRTR1
HCRTR2
HDAC4
HDAC8
HDAC9
HDC
HDLBP
HDX
HEATR2
HELQ
HEPACAM
HERC2
HES6
HES7
HESX1
HEXA
HEXB
HEY1
HFE
HFE2
HGD
HGF
HGSNAT
HHEX
HHIP
HIBCH
HIF1A
HIF1AN
HIGD2A
HIP1
HIST1H2AE
HIST3H3
HK1
HK2
HLA-A
HLA-B
HLA-C
HLA-DMB
HLA-DOA
HLA-DPB1
HLA-DPB2
HLA-DQA1
HLA-DQB1
HLA-DRA
HLA-DRB1
HLA-DRB5
HLA-E
HLA-G
HLCS
HLX
HMBS
HMCN1
HMGA1
HMGA2
HMGCL
HMGCR
HMGCS2
HMHA1
HMOX1
HMOX2
HMSD
HMX1
HMX2
HNF1A
HNF1B
HNF4A
HNMT
HNRNPH3
HNRNPU
HOGA1
HOMER2
HOXA1
HOXA10
HOXA11
HOXA13
HOXA2
HOXA4
HOXB13
HOXB6
[truncated: 2,811 more rows]
